# Supplementary material for: Vitamin D Receptor rs7975232 (ApaI) Variant, Inflammatory Markers, and Patient-Reported Outcomes in Orthopedic Surgery
Source: J Clin Med. 2025 Oct 29;14(21):7675. doi: 10.3390/jcm14217675 (PMC12609321; doi:10.3390/jcm14217675)
Supplement: Supplementary file 1 [file jcm-14-07675-s001.zip]

Archive with 1 entries (1 files):
- jcm-3897477-supplementary.pdf
